# Supplementary material for: Factors Influencing Level and Persistence of Anti SARS-CoV-2 IgG after BNT162b2 Vaccine: Evidence from a Large Cohort of Healthcare Workers
Source: Vaccines (Basel). 2022 Mar 18;10(3):474. doi: 10.3390/vaccines10030474 (PMC8955419; doi:10.3390/vaccines10030474)
Supplement: Supplementary file 1 [file vaccines-10-00474-s001.zip]

Archive with 1 entries (1 files):
- vaccines-1604245-supplementary.pdf
